# Supplementary material for: Untargeted metabolomics for acute intra-abdominal infection diagnosis in serum and urine using UHPLC-TripleTOF MS
Source: Front Mol Biosci. 2025 May 8;12:1534102. doi: 10.3389/fmolb.2025.1534102 (PMC12094940; doi:10.3389/fmolb.2025.1534102)
Supplement: Supplementary file 2 [file Supplementaryfile1.xlsx]

## Sheet: supplementary sheet1
The student t test results of serum metabolites at positive and negative model
Positive mode				Negative model
Karyoplasmic ratio	t	P value	FDR	Karyoplasmic ratio	t	P value	FDR
112.956	19.218	3.49e-24	1.64e-21	117.056	41.009	5.05e-39	2.04e-36
114.091	19.196	3.66e-24	1.64e-21	197.904	34.481	1.59e-35	3.2e-33
120.081	19.106	4.47e-24	1.64e-21	882.535	-12.65	6.73e-17	9.05e-15
122.096	18.305	2.74e-23	6.25e-21	993.608	-12.525	9.75e-17	9.82e-15
144.175	18.289	2.85e-23	6.25e-21	819.552	-10.827	1.76e-14	1.42e-12
144.175	18.133	4.07e-23	7.46e-21	259.029	10.079	1.95e-13	1.31e-11
149.023	17.901	7e-23	1.1e-20	275.169	9.2302	3.26e-12	1.88e-10
161.012	17.592	1.45e-22	1.82e-20	691.282	8.5209	3.64e-11	1.74e-09
171.068	17.579	1.49e-22	1.82e-20	819.554	8.5012	3.89e-11	1.74e-09
177.128	17.527	1.69e-22	1.86e-20	343.995	8.2414	9.53e-11	3.84e-09
179.084	16.992	6.1e-22	6.1e-20	862.395	-8.1834	1.16e-10	4.27e-09
181.072	16.816	9.38e-22	8.59e-20	311.14	8.1398	1.35e-10	4.55e-09
183.079	16.753	1.1e-21	9.26e-20	617.737	8.0504	1.85e-10	5.73e-09
186.222	16.471	2.2e-21	1.67e-19	343.047	7.9715	2.43e-10	6.82e-09
195.088	16.457	2.28e-21	1.67e-19	319.228	7.9593	2.54e-10	6.82e-09
198.128	16.398	2.63e-21	1.81e-19	391.217	7.9071	3.04e-10	7.67e-09
218.212	16.311	3.28e-21	2.1e-19	232.998	7.8739	3.42e-10	7.92e-09
230.249	16.292	3.44e-21	2.1e-19	621.318	7.8607	3.58e-10	7.92e-09
233.079	16.255	3.77e-21	2.18e-19	747.369	7.8485	3.73e-10	7.92e-09
242.213	16.227	4.05e-21	2.22e-19	696.774	-7.8217	4.1e-10	8.26e-09
245.14	16.206	4.27e-21	2.23e-19	535.111	-7.7763	4.8e-10	9.02e-09
245.227	16.171	4.65e-21	2.33e-19	125.873	7.7694	4.92e-10	9.02e-09
246.244	16.021	6.8e-21	3.25e-19	628.727	7.6195	8.31e-10	1.46e-08
256.264	15.951	8.12e-21	3.72e-19	771.477	-7.4862	1.33e-09	2.23e-08
256.265	15.915	8.9e-21	3.91e-19	526.315	7.4544	1.48e-09	2.39e-08
258.244	15.886	9.57e-21	4.05e-19	443.249	7.326	2.33e-09	3.61e-08
258.28	15.683	1.61e-20	6.56e-19	731.317	7.3157	2.42e-09	3.61e-08
259.659	15.59	2.05e-20	8.03e-19	526.352	-7.244	3.11e-09	4.48e-08
260.659	15.467	2.82e-20	1.07e-18	479.225	7.212	3.48e-09	4.84e-08
263.238	-15.303	4.32e-20	1.58e-18	276.001	7.0174	6.92e-09	9.29e-08
265.192	15.268	4.73e-20	1.68e-18	635.404	6.9831	7.81e-09	1.01e-07
265.254	15.25	4.95e-20	1.7e-18	407.248	6.9057	1.03e-08	1.29e-07
266.64	15.145	6.53e-20	2.17e-18	512.302	6.8723	1.15e-08	1.41e-07
267.648	15.025	8.95e-20	2.88e-18	481.222	6.8624	1.2e-08	1.42e-07
270.244	15.016	9.17e-20	2.88e-18	195.811	6.8289	1.35e-08	1.53e-07
271.207	14.954	1.08e-19	3.3e-18	524.337	6.8241	1.37e-08	1.53e-07
272.26	14.939	1.13e-19	3.34e-18	508.342	6.7679	1.67e-08	1.82e-07
272.26	14.894	1.27e-19	3.67e-18	564.332	6.7049	2.09e-08	2.18e-07
272.667	14.867	1.36e-19	3.84e-18	369.175	6.7013	2.11e-08	2.18e-07
273.675	14.838	1.47e-19	4.05e-18	277.156	-6.6763	2.31e-08	2.32e-07
276.653	14.783	1.7e-19	4.57e-18	696.307	-6.6652	2.4e-08	2.36e-07
279.233	14.766	1.78e-19	4.6e-18	850.564	6.6436	2.59e-08	2.48e-07
279.648	14.763	1.8e-19	4.6e-18	514.326	6.6098	2.92e-08	2.73e-07
280.226	14.71	2.08e-19	5.11e-18	443.248	6.6034	2.98e-08	2.73e-07
280.656	14.707	2.09e-19	5.11e-18	568.364	-6.5878	3.15e-08	2.82e-07
281.248	14.538	3.3e-19	7.87e-18	495.256	6.5287	3.89e-08	3.4e-07
281.664	14.529	3.37e-19	7.89e-18	289.888	6.5121	4.12e-08	3.46e-07
283.176	14.504	3.61e-19	8.14e-18	304.915	6.512	4.12e-08	3.46e-07
283.243	14.503	3.63e-19	8.14e-18	566.349	-6.4634	4.89e-08	4.03e-07
284.297	14.471	3.95e-19	8.69e-18	558.318	6.4478	5.17e-08	4.17e-07
284.297	14.437	4.33e-19	9.33e-18	480.31	6.4184	5.74e-08	4.53e-07
285.172	14.408	4.69e-19	9.91e-18	504.309	6.3878	6.39e-08	4.95e-07
286.311	14.319	5.98e-19	1.24e-17	581.32	6.3826	6.51e-08	4.95e-07
286.312	14.304	6.22e-19	1.25e-17	558.334	6.3521	7.25e-08	5.41e-07
288.217	14.303	6.24e-19	1.25e-17	624.305	6.342	7.51e-08	5.51e-07
288.255	14.273	6.77e-19	1.33e-17	506.325	6.3251	7.97e-08	5.74e-07
290.669	14.222	7.8e-19	1.5e-17	591.319	6.3025	8.64e-08	6.11e-07
291.648	14.171	8.95e-19	1.67e-17	475.31	6.1956	1.26e-07	8.74e-07
298.275	14.17	8.98e-19	1.67e-17	511.286	6.191	1.28e-07	8.74e-07
301.142	14.15	9.49e-19	1.74e-17	554.301	6.1323	1.57e-07	1.04e-06
301.203	14.02	1.36e-18	2.45e-17	557.322	6.1314	1.58e-07	1.04e-06
303.182	13.975	1.54e-18	2.73e-17	634.336	6.1217	1.63e-07	1.06e-06
303.218	13.948	1.66e-18	2.89e-17	540.333	6.0896	1.83e-07	1.17e-06
303.233	13.859	2.12e-18	3.65e-17	583.338	6.0819	1.88e-07	1.18e-06
305.158	13.841	2.23e-18	3.77e-17	552.368	6.0576	2.05e-07	1.26e-06
305.249	13.825	2.33e-18	3.88e-17	475.31	6.0557	2.06e-07	1.26e-06
308.045	13.781	2.64e-18	4.33e-17	556.319	6.0285	2.27e-07	1.36e-06
308.26	13.693	3.38e-18	5.46e-17	560.333	5.9999	2.51e-07	1.49e-06
308.296	13.651	3.8e-18	6.06e-17	530.303	5.9644	2.84e-07	1.66e-06
312.217	13.603	4.35e-18	6.82e-17	532.3	5.9495	2.99e-07	1.72e-06
313.155	13.589	4.53e-18	7.01e-17	554.347	5.8639	4.04e-07	2.3e-06
314.167	13.474	6.27e-18	9.56e-17	333.23	5.7201	6.69e-07	3.75e-06
317.05	13.386	8.03e-18	1.21e-16	698.322	5.6196	9.5e-07	5.25e-06
317.234	13.374	8.31e-18	1.23e-16	367.16	5.6028	1.01e-06	5.49e-06
318.197	13.363	8.58e-18	1.26e-16	636.351	-5.5915	1.05e-06	5.62e-06
318.302	13.185	1.42e-17	2.06e-16	369.175	-5.5883	1.06e-06	5.62e-06
319.195	13.169	1.49e-17	2.13e-16	283.265	5.5338	1.28e-06	6.71e-06
320.308	-13.113	1.75e-17	2.47e-16	303.233	5.5261	1.32e-06	6.8e-06
322.156	13.105	1.79e-17	2.5e-16	317.199	5.4526	1.7e-06	8.67e-06
322.259	13.062	2.03e-17	2.79e-16	538.316	5.4042	2.01e-06	1.01e-05
322.276	13.037	2.19e-17	2.96e-16	681.298	-5.3974	2.06e-06	1.02e-05
324.252	13.02	2.29e-17	3.07e-16	359.153	5.1725	2.44e-06	1.12e-05
325.212	12.763	4.84e-17	6.41e-16	608.318	-5.3237	2.65e-06	1.3e-05
327.201	12.754	4.97e-17	6.5e-16	511.286	-5.2165	3.84e-06	1.87e-05
327.68	12.618	7.41e-17	9.58e-16	363.204	-5.201	4.05e-06	1.94e-05
329.187	12.583	8.21e-17	1.05e-15	353.174	5.1964	4.12e-06	1.95e-05
329.249	12.529	9.62e-17	1.21e-15	178.978	-5.191	4.2e-06	1.98e-05
334.275	-12.369	1.55e-16	1.93e-15	476.279	5.1879	4.24e-06	1.99e-05
334.296	12.327	1.75e-16	2.16e-15	300.845	-5.1838	4.3e-06	1.99e-05
336.291	12.272	2.06e-16	2.52e-15	459.28	-5.1538	4.8e-06	2.25e-05
337.106	12.243	2.25e-16	2.71e-15	622.29	5.1126	5.49e-06	2.51e-05
337.275	11.858	7.19e-16	8.59e-15	471.112	-5.0065	7.89e-06	3.57e-05
338.344	11.833	7.75e-16	9.16e-15	449.13	4.9985	8.24e-06	3.74e-05
339.233	11.82	8.06e-16	9.43e-15	575.247	-4.9746	8.79e-06	3.94e-05
340.21	11.708	1.13e-15	1.31e-14	627.411	-4.9625	9.16e-06	4.06e-05
341.195	11.671	1.27e-15	1.45e-14	452.279	-4.8751	1.23e-05	5.4e-05
343.196	11.641	1.39e-15	1.58e-14	157.863	-4.8451	1.36e-05	5.8e-05
344.317	11.561	1.78e-15	2e-14	317.843	4.8185	1.49e-05	6.46e-05
348.724	11.554	1.82e-15	2.02e-14	301.167	-4.7993	1.59e-05	6.82e-05
349.183	11.522	2.01e-15	2.21e-14	592.364	-4.7933	1.62e-05	6.89e-05
355.07	11.367	3.25e-15	3.53e-14	308.191	-4.7199	2.08e-05	8.72e-05
355.071	11.362	3.29e-15	3.55e-14	588.332	-4.6947	2.26e-05	9.4e-05
355.237	11.216	5.19e-15	5.54e-14	347.172	-4.6727	2.37e-05	9.9e-05
356.353	11.167	6.04e-15	6.38e-14	381.076	4.6653	2.49e-05	0.0001026
357.28	11.148	6.41e-15	6.71e-14	500.279	-4.66	2.54e-05	0.00010336
357.312	11.055	8.58e-15	8.9e-14	949.674	-4.6422	2.69e-05	0.0001086
362.228	10.856	1.61e-14	1.65e-13	593.132	4.631	2.79e-05	0.0001112
362.242	10.742	2.31e-14	2.35e-13	389.813	-4.617	2.93e-05	0.00011693
362.328	-10.646	3.13e-14	3.16e-13	124.891	4.6036	3.07e-05	0.0001211
364.323	10.627	3.33e-14	3.33e-13	337.143	-4.5903	3.2e-05	0.00012418
370.737	-10.542	4.37e-14	4.33e-13	437.161	4.5912	3.8e-05	0.00014418
371.101	-10.457	5.74e-14	5.64e-13	465.145	4.5919	4.1e-05	0.00016418
371.102	10.407	6.76e-14	6.57e-13	339.14	4.4922	4.43e-05	0.00017014
371.157	10.397	6.97e-14	6.72e-13	307.265	4.4887	4.53e-05	0.00017214
372.26	10.206	1.3e-13	1.24e-12	562.317	-4.4805	4.61e-05	0.00017518
372.348	10.174	1.44e-13	1.36e-12	616.364	-4.4703	4.77e-05	0.00017951
374.364	9.9782	2.72e-13	2.56e-12	309.28	-4.4613	4.82e-05	0.00117951
377.268	9.9292	3.2e-13	2.98e-12	581.457	4.4596	4.94e-05	0.0001842
378.322	-9.8599	4.01e-13	3.71e-12	245.05	4.4458	5.17e-05	0.000191
379.25	9.7496	5.77e-13	5.28e-12	478.296	4.4238	5.38e-05	0.000201
381.728	-9.7308	6.14e-13	5.58e-12	455.16	4.4166	5.69e-05	0.00020831
383.215	-9.6946	6.92e-13	6.24e-12	497.117	-4.4099	5.77e-05	0.000211
384.237	9.6908	7.01e-13	6.26e-12	327.234	4.4076	5.86e-05	0.00021264
387.135	9.6142	9.04e-13	8.01e-12	454.151	4.3987	5.69e-05	0.000229
387.181	-9.6039	9.35e-13	8.22e-12	295.228	-4.3729	6.56e-05	0.00023616
387.189	9.527	1.21e-12	1.05e-11	379.235	-4.2708	9.15e-05	0.00032644
388.255	9.5209	1.23e-12	1.06e-11	351.164	4.1288	0.00012802	0.000418
389.736	9.5192	1.24e-12	1.06e-11	281.25	-4.0837	0.00016709	0.00059069
390.774	9.3735	2.02e-12	1.72e-11	160.843	4.0658	0.00017258	0.000612
392.75	-9.3563	2.14e-12	1.81e-11	529.463	-4.0497	0.00018621	0.00065255
394.271	9.2713	2.84e-12	2.38e-11	517.268	-4.0394	0.00019242	0.00066445
398.763	9.1302	4.57e-12	3.8e-11	603.341	4.039	0.0001926	0.000671
398.763	9.1203	4.72e-12	3.9e-11	793.538	4.0386	0.0001929	0.00067945
400.38	9.0944	5.15e-12	4.23e-11	279.234	-4.0282	0.00019941	0.00068102
401.264	9.0819	5.38e-12	4.38e-11	803.566	-4.0056	0.00021418	0.00072535
403.166	9.0097	6.86e-12	5.55e-11	502.272	-3.9418	0.00026193	0.00087964
409.163	8.9923	7.28e-12	5.84e-11	305.249	-3.9375	0.00026548	0.0008842
410.771	8.9705	7.84e-12	6.24e-11	255.234	-3.912	0.000286	0.000954
411.748	-8.9658	7.96e-12	6.3e-11	480.31	-3.9	0.00029863	0.00098644
411.77	8.9442	8.57e-12	6.73e-11	589.304	-3.8876	0.00031049	0.0010173
411.771	-8.9233	9.2e-12	7.17e-11	433.236	3.8825	0.00031521	0.001029
412.778	8.8863	1.04e-11	8.07e-11	224.063	-3.8805	0.00031741	0.0010316
414.764	8.811	1.35e-11	1.04e-10	279.615	3.8377	0.00036271	0.0011694
415.213	8.793	1.43e-11	1.09e-10	802.565	3.813	0.00039167	0.0012527
415.238	-8.7673	1.56e-11	1.19e-10	541.267	3.792	0.00042158	0.001358
416.253	-8.6461	2.37e-11	1.78e-10	544.319	3.769	0.00044877	0.0014134
416.285	-8.6171	2.61e-11	1.95e-10	459.203	-3.7689	0.00044894	0.0014134
416.357	-8.523	3.61e-11	2.68e-10	305.926	-3.7661	0.00045277	0.0014145
418.39	8.4739	4.27e-11	3.15e-10	186.856	0.7445	0.00045998	0.00143
419.776	8.4408	4.79e-11	3.51e-10	387.185	3.7566	0.0004663	0.0014455
422.763	-8.3655	6.21e-11	4.52e-10	653.303	-3.7505	0.00047505	0.0014614
423.762	8.2559	9.06e-11	6.55e-10	802.563	3.7272	0.00051033	0.001558
425.137	-8.2536	9.14e-11	6.56e-10	311.875	3.7039	0.00054808	0.0016607
427.253	8.1489	1.31e-10	9.37e-10	452.136	3.6912	0.00058483	0.001759
429.12	-8.0619	1.78e-10	1.26e-09	638.278	3.671	0.00060609	0.0018228
432.281	8.0538	1.83e-10	1.28e-09	209.046	3.6118	0.00072564	0.0021662
432.389	8.0525	1.83e-10	1.28e-09	339.234	3.6084	0.00073297	0.002172
433.762	-8.0155	2.09e-10	1.45e-09	367.159	3.5935	0.00076677	0.0022555
436.776	-8.0135	2.1e-10	1.45e-09	939.645	-3.5817	0.00084759	0.002298
437.236	-8.0118	2.11e-10	1.45e-09	853.463	3.5792	0.00080071	0.0023383
438.75	-7.9668	2.47e-10	1.69e-09	435.146	-3.5658	0.00083354	0.0024167
439.239	-7.9477	2.64e-10	1.79e-09	695.51	-3.5526	0.00086746	0.002497
443.285	7.9088	3.02e-10	2.04e-09	452.279	-3.4465	0.00119	0.0034013
444.406	7.9033	3.08e-10	2.06e-09	451.14	3.4321	0.0012421	0.0035252
445.29	7.9027	3.09e-10	2.06e-09	802.562	3.4214	0.0012819	0.0036125
447.767	-7.8981	3.14e-10	2.08e-09	653.303	3.3812	0.0014568	0.004125
450.38	7.8823	3.32e-10	2.18e-09	417.135	-3.3273	0.0016888	0.0047263
451.102	7.8816	3.33e-10	2.18e-09	397.223	-3.3176	0.0017371	0.004828
454.294	-7.8614	3.57e-10	2.32e-09	556.325	-3.2942	0.0018591	0.0051317
456.443	-7.8252	4.05e-10	2.62e-09	355.228	3.2742	0.0019875	0.005459
458.788	7.7742	4.84e-10	3.11e-09	528.286	-3.2573	0.0020683	0.0056702
460.285	7.7355	5.54e-10	3.54e-09	364.211	3.2489	0.0020883	0.0057702
462.273	7.7293	5.66e-10	3.6e-09	502.295	-3.2412	0.0021524	0.0058602
467.103	-7.6503	7.46e-10	4.71e-09	586.316	-3.2389	0.0021804	0.0059371
467.228	7.6391	7.76e-10	4.88e-09	329.25	-3.2362	0.0021971	0.0059424
467.246	-7.6321	7.96e-10	4.97e-09	337.091	-3.2087	0.0023771	0.0063864
467.302	7.6027	8.82e-10	5.48e-09	383.154	3.194	0.0024792	0.0066167
468.309	7.5618	1.02e-09	6.28e-09	830.594	3.1699	0.0026552	0.0070398
474.328	7.5541	1.05e-09	6.41e-09	590.349	3.1528	0.002787	0.007341
475.311	-7.5531	1.05e-09	6.41e-09	385.169	-3.1387	0.0029004	0.00759
475.326	7.5322	1.13e-09	6.86e-09	437.291	3.1028	0.0032088	0.0083428
476.308	-7.5283	1.14e-09	6.91e-09	614.348	-3.0592	0.0036252	0.0093651
477.44	-7.5025	1.25e-09	7.5e-09	321.904	3.0366	0.0038601	0.0098593
478.293	-7.5019	1.26e-09	7.5e-09	371.19	3.0346	0.0038815	0.0098593
478.331	-7.499	1.27e-09	7.54e-09	213.024	3.0338	0.0038899	0.0098593
479.264	-7.4569	1.47e-09	8.69e-09	437.056	-3.0052	0.0042111	0.010607
480.31	-7.4391	1.57e-09	9.2e-09	478.294	-2.9693	0.0046486	0.011636
480.347	-7.4151	1.7e-09	9.96e-09	286.24	-2.9514	0.0048812	0.012143
481.262	-7.4103	1.73e-09	1.01e-08	388.229	-2.9291	0.0051883	0.012827
482.299	7.4038	1.77e-09	1.03e-08	464.302	-2.8335	0.0067138	0.016498
482.326	-7.247	3.08e-09	1.77e-08	606.303	2.8294	0.0067886	0.016581
482.326	-7.2105	3.5e-09	2e-08	489.304	-2.8203	0.0069545	0.016883
482.362	-7.1862	3.81e-09	2.17e-08	401.088	2.7717	0.0079128	0.019095
483.277	-7.1635	4.13e-09	2.34e-08	481.245	-2.7656	0.0080412	0.019289
484.475	-7.134	4.58e-09	2.58e-08	436.283	2.7525	0.0083221	0.019845
485.506	-7.1328	4.6e-09	2.58e-08	449.15	-2.7188	0.0090915	0.021552
486.299	-7.1277	4.69e-09	2.61e-08	263.104	-2.7044	0.0094404	0.022248
489.172	7.0952	5.25e-09	2.92e-08	187.008	2.6908	0.0097783	0.022911
489.316	7.0458	6.26e-09	3.45e-08	487.306	-2.6725	0.010255	0.023888
491.189	7.0078	7.15e-09	3.93e-08	162.839	2.6535	0.010771	0.024946
494.284	6.9884	7.66e-09	4.19e-08	195.14	-2.6342	0.011317	0.02606
494.325	-6.9785	7.93e-09	4.32e-08	277.218	2.6174	0.011816	0.027055
496.342	-6.9407	9.06e-09	4.91e-08	600.391	2.6058	0.012172	0.027713
497.281	6.8903	1.08e-08	5.83e-08	239.093	-2.5935	0.012559	0.028434
498.403	-6.8642	1.19e-08	6.37e-08	305.925	-2.55	0.014021	0.031566
500.47	-6.8586	1.21e-08	6.46e-08	238.874	2.5077	0.015588	0.0349
502.294	6.8225	1.38e-08	7.31e-08	556.326	2.4966	0.016023	0.035508
502.376	6.7834	1.58e-08	8.35e-08	322.915	2.4963	0.016036	0.035508
504.339	-6.7562	1.74e-08	9.15e-08	366.227	-2.4469	0.01812	0.039903
505.339	6.7321	1.89e-08	9.89e-08	353.213	-2.4136	0.019662	0.043034
506.3	-6.7314	1.9e-08	9.89e-08	397.206	2.4116	0.019755	0.043034
508.34	-6.6726	2.34e-08	1.21e-07	253.218	2.4016	0.020245	0.043864
508.378	-6.6631	2.42e-08	1.25e-07	269.151	2.3747	0.021609	0.04657
510.357	-6.5599	3.48e-08	1.73e-07	471.243	2.3647	0.022135	0.04745
512.335	6.5536	3.56e-08	1.76e-07	210.95	-2.3604	0.022365	0.047687
512.507	-6.5318	3.84e-08	1.89e-07	247.014	-2.3469	0.023103	0.049003
516.307	-6.5163	4.06e-08	1.99e-07
518.324	-6.512	4.12e-08	2.01e-07
518.325	6.4769	4.67e-08	2.27e-07
518.354	6.4709	4.77e-08	2.31e-07
518.752	-6.4611	4.93e-08	2.38e-07
520.334	-6.4565	5.01e-08	2.41e-07
520.342	-6.4318	5.47e-08	2.61e-07
522.359	-6.4308	5.49e-08	2.61e-07
524.375	-6.4264	5.58e-08	2.64e-07
525.289	-6.4158	5.79e-08	2.73e-07
527.321	-6.4098	5.91e-08	2.78e-07
528.501	-6.3927	6.28e-08	2.94e-07
529.532	-6.367	6.88e-08	3.2e-07
530.408	-6.3522	7.25e-08	3.36e-07
530.845	-6.3487	7.34e-08	3.39e-07
531.274	-6.3335	7.74e-08	3.56e-07
531.325	-6.326	7.95e-08	3.64e-07
532.322	-6.3095	8.43e-08	3.84e-07
532.339	-6.3075	8.49e-08	3.84e-07
533.341	6.3075	8.49e-08	3.84e-07
534.296	-6.3003	8.7e-08	3.92e-07
534.315	-6.2824	9.27e-08	4.16e-07
534.453	-6.2755	9.5e-08	4.23e-07
534.488	-6.2752	9.51e-08	4.23e-07
535.359	6.2715	9.63e-08	4.27e-07
536.168	6.2378	1.09e-07	4.78e-07
538.309	6.237	1.09e-07	4.78e-07
539.315	6.2083	1.2e-07	5.27e-07
540.537	6.1909	1.28e-07	5.58e-07
541.261	6.1852	1.31e-07	5.68e-07
541.332	-6.1817	1.32e-07	5.72e-07
541.834	-6.1323	1.57e-07	6.78e-07
542.322	6.1265	1.61e-07	6.9e-07
543.347	6.1243	1.62e-07	6.92e-07
544.34	6.1109	1.7e-07	7.23e-07
544.341	-6.1054	1.73e-07	7.34e-07
546.355	-6.0816	1.88e-07	7.95e-07
546.357	6.0607	2.03e-07	8.53e-07
546.439	-6.0593	2.04e-07	8.54e-07
547.334	-6.0457	2.13e-07	8.92e-07
548.364	-6.0444	2.14e-07	8.93e-07
548.373	-6.0411	2.17e-07	9e-07
550.305	-6.0377	2.2e-07	9.04e-07
550.325	-6.0376	2.2e-07	9.04e-07
550.396	-6.0354	2.21e-07	9.07e-07
551.314	6.0345	2.22e-07	9.07e-07
554.336	-6.0311	2.25e-07	9.15e-07
555.282	-6.0143	2.38e-07	9.67e-07
555.318	-6.0133	2.39e-07	9.67e-07
556.533	6.0092	2.43e-07	9.77e-07
557.562	-5.9922	2.58e-07	1.03e-06
558.296	5.9578	2.91e-07	1.16e-06
558.439	-5.9242	3.27e-07	1.3e-06
560.314	-5.9194	3.33e-07	1.32e-06
560.364	5.898	3.59e-07	1.42e-06
562.309	5.8849	3.76e-07	1.48e-06
562.328	-5.8767	3.87e-07	1.52e-06
562.38	5.8734	3.91e-07	1.53e-06
563.314	-5.8729	3.92e-07	1.53e-06
564.315	-5.8628	4.06e-07	1.58e-06
564.325	5.8356	4.47e-07	1.73e-06
564.36	5.8308	4.54e-07	1.75e-06
565.32	-5.8224	4.68e-07	1.8e-06
566.323	5.7991	5.07e-07	1.94e-06
566.364	5.7833	5.36e-07	2.05e-06
568.341	5.7529	5.97e-07	2.27e-06
569.313	5.7423	6.19e-07	2.35e-06
572.373	5.7266	6.54e-07	2.47e-06
573.558	5.7243	6.59e-07	2.48e-06
576.37	-5.7094	6.95e-07	2.61e-06
577.137	5.6977	7.24e-07	2.7e-06
578.351	5.6769	7.78e-07	2.89e-06
580.294	5.6769	7.78e-07	2.89e-06
583.257	-5.6666	8.07e-07	2.98e-06
584.564	-5.6378	8.92e-07	3.29e-06
585.271	5.5863	1.07e-06	3.92e-06
585.289	5.5831	1.08e-06	3.95e-06
586.379	-5.5815	1.09e-06	3.96e-06
586.471	5.5522	1.2e-06	4.37e-06
588.411	5.5392	1.26e-06	4.56e-06
590.502	-5.533	1.29e-06	4.65e-06
591.36	5.5313	1.29e-06	4.66e-06
592.39	5.5235	1.33e-06	4.77e-06
593.334	5.484	1.52e-06	5.45e-06
594.163	5.4832	1.53e-06	5.45e-06
594.353	-5.4576	1.67e-06	5.94e-06
595.351	-5.4501	1.71e-06	6.08e-06
596.108	-5.4462	1.74e-06	6.14e-06
597.367	-5.4258	1.86e-06	6.57e-06
599.118	-5.4234	1.88e-06	6.6e-06
599.307	5.4098	1.97e-06	6.89e-06
602.465	5.4093	1.97e-06	6.89e-06
603.222	5.3976	2.06e-06	7.15e-06
604.39	-5.3964	2.06e-06	7.16e-06
605.353	5.3623	2.32e-06	8.03e-06
606.353	5.3288	2.61e-06	8.99e-06
606.407	5.3263	2.63e-06	9.04e-06
608.325	-5.3211	2.68e-06	9.17e-06
608.388	-5.3108	2.78e-06	9.47e-06
609.346	-5.3043	2.84e-06	9.66e-06
611.487	5.2906	2.98e-06	1.01e-05
613.341	-5.2807	3.08e-06	1.04e-05
615.092	-5.2645	3.26e-06	1.1e-05
615.282	5.2408	3.53e-06	1.19e-05
616.408	-5.1786	4.38e-06	1.47e-05
618.497	-5.1713	4.49e-06	1.5e-05
619.751	5.162	4.63e-06	1.54e-05
626.382	-5.1566	4.72e-06	1.57e-05
629.315	-5.1549	4.75e-06	1.57e-05
630.74	5.1477	4.87e-06	1.61e-05
636.418	5.1444	4.92e-06	1.62e-05
637.115	5.1334	5.11e-06	1.68e-05
637.306	-5.1227	5.3e-06	1.73e-05
638.19	-5.1147	5.45e-06	1.78e-05
638.382	5.1006	5.72e-06	1.86e-05
638.726	-5.0989	5.75e-06	1.86e-05
641.913	-5.0964	5.8e-06	1.88e-05
643.146	5.0882	5.97e-06	1.92e-05
643.334	-5.0868	5.99e-06	1.93e-05
644.458	5.0543	6.7e-06	2.15e-05
648.416	-5.0497	6.8e-06	2.17e-05
650.38	-5.0493	6.81e-06	2.17e-05
650.416	-5.0359	7.13e-06	2.27e-05
652.414	-5.0333	7.2e-06	2.28e-05
653.372	-5.0238	7.43e-06	2.35e-05
654.332	-5.0077	7.85e-06	2.47e-05
657.367	-4.9773	8.71e-06	2.72e-05
659.119	-4.9664	9.04e-06	2.81e-05
659.288	-4.9576	9.31e-06	2.88e-05
660.447	4.8943	1.15e-05	3.51e-05
660.887	-4.8657	1.27e-05	3.85e-05
661.087	-4.864	1.28e-05	3.86e-05
665.246	-4.8547	1.32e-05	3.97e-05
673.343	-4.8489	1.35e-05	4.04e-05
679.422	4.8348	1.41e-05	4.23e-05
682.406	4.8311	1.43e-05	4.27e-05
684.096	-4.8188	1.49e-05	4.44e-05
687.359	-4.8075	1.55e-05	4.6e-05
692.442	-4.7806	1.69e-05	5.02e-05
696.439	-4.7722	1.74e-05	5.15e-05
698.786	4.7652	1.79e-05	5.26e-05
701.394	-4.7495	1.88e-05	5.53e-05
701.562	-4.7351	1.97e-05	5.79e-05
702.397	-4.719	2.08e-05	6.09e-05
703.576	4.6817	2.36e-05	6.87e-05
716.422	4.6816	2.36e-05	6.87e-05
717.76	-4.6794	2.38e-05	6.9e-05
724.399	-4.6683	2.47e-05	7.14e-05
724.464	-4.6664	2.49e-05	7.17e-05
724.57	4.6497	2.63e-05	7.56e-05
726.431	-4.6307	2.8e-05	8.03e-05
727.477	4.6272	2.83e-05	8.11e-05
732.557	4.5825	3.29e-05	9.39e-05
738.432	4.5295	3.92e-05	0.00011159
740.466	-4.2255	0.00010599	0.00028619
745.418	-4.2238	0.00010658	0.00028708
749.458	-4.2085	0.00011197	0.00030088
752.982	4.1978	0.00011588	0.00031062
755.495	4.1946	0.00011712	0.00031317
758.573	-4.1687	0.00012728	0.00033951
758.573	-4.1674	0.00012782	0.00034013
762.982	4.1427	0.00013835	0.00036728
765.988	-4.1371	0.00014087	0.00037304
766.488	4.1302	0.00014401	0.00038044
768.426	-4.1148	0.00015131	0.00039878
768.494	-4.1131	0.00015213	0.00039961
769.18	4.1126	0.00015236	0.00039961
770.458	-4.1103	0.0001535	0.00040167
780.554	4.0917	0.00016292	0.0004253
780.555	-4.0799	0.00016917	0.00044056
780.555	-3.9971	0.00022003	0.00057167
780.556	3.9911	0.00022421	0.00058116
782.46	3.988	0.00022647	0.00058562
784.493	3.9617	0.00024604	0.00063474
784.587	-3.9547	0.00025155	0.00064744
786.207	-3.9313	0.0002707	0.0006951
788.989	-3.9277	0.00027377	0.00070134
790.574	-3.9202	0.00028032	0.00071644
791.163	3.8896	0.00030853	0.00078672
792.592	-3.8387	0.00036162	0.00091997
796.528	3.8279	0.00037395	0.00094912
805.557	3.8234	0.00037918	0.00096019
805.557	-3.8208	0.00038225	0.00096573
806.571	-3.8111	0.00039398	0.00099309
806.573	-3.8063	0.00039993	0.0010058
807.136	3.7925	0.00041739	0.001046
808.516	-3.7921	0.00041783	0.001046
808.585	3.7764	0.00043865	0.0010943
810.602	-3.776	0.0004391	0.0010943
812.45	3.7703	0.00044699	0.0011114
812.614	-3.7695	0.00044809	0.0011116
814.485	3.7304	0.00050543	0.0012511
816.592	3.7243	0.00051492	0.0012717
826.486	3.7185	0.00052411	0.0012915
828.392	-3.7106	0.00053708	0.0013205
828.554	3.705	0.00054635	0.0013403
828.557	3.7004	0.00055402	0.0013561
829.557	3.6935	0.00056589	0.001382
832.586	3.6861	0.00057882	0.0014105
832.586	3.6831	0.0005841	0.0014202
834.602	3.6814	0.00058726	0.0014247
837.657	-3.4809	0.0010748	0.0025348
838.546	-3.4745	0.0010952	0.0025774
848.546	3.473	0.0011003	0.0025839
856.477	3.4453	0.0011945	0.002799
860.527	2.3731	0.021692	0.042268
865.533	-2.3712	0.021793	0.04239
872.421	-2.3691	0.021902	0.042528
900.504	-2.3616	0.022303	0.04323
916.446	2.3454	0.023188	0.044837
960.47	2.3449	0.023214	0.044837
971.596	-2.3372	0.02365	0.0456
983.207	2.3307	0.02402	0.04623
988.556	2.3291	0.024108	0.04632
991.679	-2.3156	0.024901	0.047759

## Sheet: supplementary sheet2
The VIP scores for serum metabolites at positive and negative model (PLS-DA)
Positive mode		Negative model
Karyoplasmic ratio	VIP scores	Karyoplasmic ratio	VIP scores
144.175	>1	160.843	>1
144.175	>1	162.839	>1
149.023	>1	178.978	>1
218.212	>1	187.008	>1
230.249	>1	197.904	>1
246.244	>1	210.95	>1
285.172	>1	263.104	>1
301.203	>1	281.25	>1
313.155	>1	339.234	>1
318.302	>1	367.16	>1
334.296	>1	369.175	>1
362.328	>1	514.326	>1
415.213	>1	540.333	>1
432.281	>1	564.332	>1
476.308	>1	566.349	>1
496.342	>1	568.364	>1
512.507	>1	627.411	>1
520.334	>1	802.563	>1
520.342	>1
522.359	>1
524.375	>1
544.341	>1
564.36	>1
577.137	>1
608.388	>1
638.382	>1
652.414	>1
758.573	>1
784.587	>1
806.573	>1
808.585	>1
810.602	>1
991.679	>1

## Sheet: supplementary sheet3
The student t test results of urine metabolites at positive and negative model
Positive mode				Negative model
Karyoplasmic ratio	t	P value	FDR	Karyoplasmic ratio	t	P value	FDR
301.202	19.633	1.4e-24	1.76e-21	197.903	16.616	1.53e-21	3.22e-18
245.139	18.441	2e-23	1.01e-20	437.179	12.036	4.19e-16	4.4e-13
427.252	18.359	2.42e-23	1.01e-20	369.155	10.423	6.41e-14	4.49e-11
483.276	17.894	7.12e-23	2.23e-20	469.171	10.241	1.15e-13	6.06e-11
270.243	17.609	1.39e-22	3.49e-20	161.987	8.9978	7.14e-12	3e-09
302.27	17.187	3.81e-22	7.97e-20	455.191	8.8786	1.07e-11	3.75e-09
341.194	16.598	1.61e-21	2.88e-19	474.251	8.5118	3.75e-11	1.13e-08
272.259	14.629	2.58e-19	4.04e-17	273.082	8.052	1.84e-10	4.83e-08
130.05	14.241	7.39e-19	1.03e-16	419.191	8.0114	2.12e-10	4.94e-08
476.199	13.942	1.68e-18	2.11e-16	195.811	7.8478	3.74e-10	7.86e-08
189.077	13.821	2.36e-18	2.69e-16	541.265	7.5386	1.1e-09	2.11e-07
467.244	-13.422	7.26e-18	7.59e-16	438.138	7.3998	1.8e-09	2.91e-07
459.314	13.172	1.48e-17	1.43e-15	308.19	7.3998	1.8e-09	2.91e-07
499.307	12.938	2.9e-17	2.59e-15	162.839	7.3515	2.13e-09	3.2e-07
499.307	12.917	3.09e-17	2.59e-15	353.161	7.2101	3.5e-09	4.91e-07
334.296	12.601	7.79e-17	6.11e-15	359.135	7.1599	4.18e-09	5.49e-07
203.092	12.319	1.79e-16	1.32e-14	479.224	-7.1112	4.97e-09	6.14e-07
324.252	12.07	3.78e-16	2.63e-14	478.025	-6.987	7.7e-09	8.98e-07
378.322	-11.668	1.28e-15	8.47e-14	526.228	-6.884	1.11e-08	1.22e-06
214.217	11.595	1.61e-15	1.01e-13	481.221	6.8625	1.19e-08	1.26e-06
303.181	11.442	2.57e-15	1.54e-13	255.234	-6.8256	1.36e-08	1.36e-06
284.092	10.952	1.19e-14	6.69e-13	707.333	6.8066	1.46e-08	1.39e-06
445.119	10.942	1.23e-14	6.69e-13	354.085	6.7713	1.65e-08	1.51e-06
403.165	10.667	2.94e-14	1.54e-12	283.265	6.7069	2.07e-08	1.81e-06
302.269	-10.59	3.75e-14	1.88e-12	184.877	6.6112	2.9e-08	2.44e-06
526.411	10.439	6.09e-14	2.94e-12	193.1	6.5236	3.96e-08	3.2e-06
272.259	10.406	6.76e-14	3.14e-12	899.517	-6.5113	4.13e-08	3.22e-06
258.243	10.284	1e-13	4.5e-12	369.156	6.4905	4.45e-08	3.34e-06
464.248	10.241	1.15e-13	4.99e-12	461.199	-6.4501	5.13e-08	3.72e-06
285.172	10.199	1.32e-13	5.54e-12	177.128	6.4164	5.78e-08	4.05e-06
346.332	9.9529	2.96e-13	1.2e-11	385.151	-6.4052	6.01e-08	4.07e-06
347.196	-9.9099	3.4e-13	1.34e-11	663.361	6.3138	8.3e-08	5.45e-06
425.178	9.5508	1.12e-12	4.24e-11	378.101	6.2543	1.02e-07	6.46e-06
443.283	8.9351	8.84e-12	3.26e-10	471.113	6.2483	1.05e-07	6.46e-06
280.225	8.8706	1.1e-11	3.95e-10	188.987	6.1389	1.54e-07	9.23e-06
512.504	8.8122	1.34e-11	4.68e-10	239.129	6.0983	1.77e-07	1.04e-05
325.214	8.5229	3.61e-11	1.23e-09	366.102	6.0474	2.12e-07	1.17e-05
317.233	-8.3988	5.53e-11	1.8e-09	421.148	6.0432	2.15e-07	1.17e-05
382.171	8.396	5.59e-11	1.8e-09	391.217	6.0363	2.21e-07	1.17e-05
443.282	8.094	1.59e-10	4.98e-09	443.248	6.0334	2.23e-07	1.17e-05
703.455	7.5843	9.41e-10	2.88e-08	309.098	5.9907	2.59e-07	1.33e-05
235.181	7.2152	3.44e-09	1.02e-07	850.46	5.9661	2.82e-07	1.41e-05
476.267	7.2122	3.48e-09	1.02e-07	407.247	5.8866	3.73e-07	1.82e-05
574.469	7.1957	3.69e-09	1.05e-07	286.239	5.8574	4.14e-07	1.97e-05
391.165	6.74	1.84e-08	5.14e-07	243.034	5.8518	4.22e-07	1.97e-05
266.173	6.7204	1.97e-08	5.39e-07	339.108	-5.7672	5.67e-07	2.59e-05
319.212	6.7085	2.06e-08	5.5e-07	201.113	5.7559	5.9e-07	2.64e-05
228.233	-6.6461	2.57e-08	6.71e-07	379.235	5.7376	6.29e-07	2.75e-05
407.134	6.562	3.45e-08	8.85e-07	584.143	5.7308	6.45e-07	2.76e-05
418.171	6.4977	4.34e-08	1.09e-06	355.103	5.6944	7.32e-07	3.08e-05
343.139	6.3564	7.14e-08	1.69e-06	195.139	-5.6789	7.73e-07	3.18e-05
221.154	6.2289	1.12e-07	2.6e-06	369.205	-5.6371	8.94e-07	3.61e-05
654.333	6.199	1.24e-07	2.84e-06	653.309	-5.6162	9.62e-07	3.81e-05
477.439	6.1395	1.53e-07	3.44e-06	462.177	5.5931	1.04e-06	4.06e-05
416.155	6.1182	1.65e-07	3.64e-06	413.219	5.5761	1.11e-06	4.23e-05
331.284	6.0741	1.93e-07	4.18e-06	423.023	5.5601	1.17e-06	4.39e-05
280.155	6.0124	2.4e-07	5.11e-06	456.041	-5.555	1.19e-06	4.39e-05
244.264	5.9866	2.63e-07	5.5e-06	953.49	-5.5332	1.28e-06	4.65e-05
221.166	5.9534	2.95e-07	6.08e-06	317.198	5.5228	1.33e-06	4.74e-05
659.288	5.9249	3.26e-07	6.61e-06	383.153	5.5081	1.4e-06	4.81e-05
213.089	5.8338	4.49e-07	8.95e-06	494.015	-5.5044	1.42e-06	4.81e-05
300.29	5.7828	5.37e-07	1.05e-05	359.135	5.5027	1.43e-06	4.81e-05
445.119	5.7375	6.3e-07	1.22e-05	407.192	5.494	1.47e-06	4.81e-05
456.242	5.7274	6.52e-07	1.24e-05	409.111	5.4932	1.48e-06	4.81e-05
396.186	5.6797	7.71e-07	1.42e-05	701.185	5.4906	1.49e-06	4.81e-05
700.52	-5.6795	7.71e-07	1.42e-05	457.169	5.4839	1.52e-06	4.85e-05
333.116	5.597	1.03e-06	1.87e-05	295.083	5.4723	1.59e-06	4.98e-05
211.133	5.5751	1.11e-06	1.99e-05	471.258	-5.4612	1.65e-06	5.1e-05
280.264	5.5281	1.31e-06	2.31e-05	387.202	5.4492	1.72e-06	5.23e-05
357.127	5.4659	1.62e-06	2.83e-05	243.161	5.4104	1.97e-06	5.74e-05
637.307	5.4505	1.71e-06	2.94e-05	451.141	-5.4007	2.03e-06	5.78e-05
179.107	5.4401	1.77e-06	3.01e-05	385.164	-5.4002	2.04e-06	5.78e-05
373.147	5.4202	1.9e-06	3.18e-05	835.425	5.3918	2.1e-06	5.88e-05
313.274	5.3663	2.29e-06	3.78e-05	465.248	5.3805	2.18e-06	6.03e-05
376.269	5.3481	2.44e-06	3.98e-05	729.314	5.3499	2.42e-06	6.62e-05
679.416	5.2894	2.99e-06	4.81e-05	389.182	5.3016	2.87e-06	7.72e-05
477.199	5.2589	3.32e-06	5.26e-05	208.062	5.296	2.92e-06	7.77e-05
476.176	5.256	3.35e-06	5.26e-05	275.079	5.2884	3e-06	7.81e-05
322.259	5.1749	4.43e-06	6.78e-05	369.156	5.2873	3.01e-06	7.81e-05
503.296	5.153	4.78e-06	7.23e-05	491.34	5.2744	3.15e-06	8.06e-05
273.222	5.1468	4.88e-06	7.24e-05	528.245	5.2576	3.34e-06	8.41e-05
464.255	5.1455	4.9e-06	7.24e-05	156.997	5.2551	3.36e-06	8.41e-05
385.153	5.0837	6.06e-06	8.84e-05	242.177	5.1903	4.2e-06	0.00010392
427.157	5.0537	6.71e-06	9.68e-05	237.077	5.1684	4.53e-06	0.00011071
609.325	4.958	9.3e-06	0.00013264	465.249	5.1278	5.21e-06	0.00012239
387.2	4.8844	1.19e-05	0.00016833	331.177	5.0991	5.75e-06	0.00013271
489.281	4.8723	1.24e-05	0.00017339	411.126	5.0843	6.05e-06	0.00013806
474.252	4.8688	1.26e-05	0.00017353	475.311	5.0728	6.29e-06	0.00014208
675.423	-4.8391	1.39e-05	0.00018981	453.086	5.0616	6.53e-06	0.00014602
314.223	-4.8326	1.42e-05	0.00019195	307.007	-5.0284	7.32e-06	0.00016182
186.222	4.8138	1.52e-05	0.00020231	475.31	-5.0208	7.51e-06	0.00016438
423.206	4.7969	1.6e-05	0.00021195	361.15	4.998	8.12e-06	0.00017578
354.101	4.7776	1.71e-05	0.00022377	181.992	4.9816	8.58e-06	0.00018403
430.223	4.7361	1.97e-05	0.00025464	363.165	4.9764	8.74e-06	0.00018538
334.11	4.7327	1.99e-05	0.00025492	302.115	4.9721	8.86e-06	0.00018623
545.195	4.6922	2.28e-05	0.00028903	207.066	4.9581	9.3e-06	0.00019149
353.269	4.6633	2.51e-05	0.00031522	222.114	4.9285	1.03e-05	0.0002097
285.116	4.6573	2.56e-05	0.00031836	178.055	4.9202	1.06e-05	0.00021361
491.188	4.614	2.96e-05	0.00036162	333.229	4.916	1.07e-05	0.0002146
290.27	4.6132	2.97e-05	0.00036162	407.193	4.8972	1.14e-05	0.00022445
474.261	-4.5954	3.15e-05	0.00038007	303.018	4.8435	1.37e-05	0.00026423
458.257	4.5813	3.3e-05	0.00039445	122.894	4.8245	1.46e-05	0.00027668
551.257	4.5057	4.24e-05	0.00050201	419.116	4.82	1.48e-05	0.00027842
491.286	4.462	4.9e-05	0.00057443	371.134	4.8073	1.55e-05	0.00028803
481.21	4.4518	5.06e-05	0.00058855	421.06	4.7774	1.71e-05	0.00031572
516.296	4.4415	5.24e-05	0.00060326	243.993	4.7676	1.77e-05	0.00032343
285.133	4.3941	6.12e-05	0.00069855	345.118	4.7191	2.08e-05	0.00037735
383.131	4.3482	7.11e-05	0.00080441	288.12	4.7095	2.15e-05	0.00038634
365.196	4.3337	7.46e-05	0.00083593	203.002	4.6718	2.44e-05	0.0004324
355.173	4.3214	7.77e-05	0.0008624	417.176	4.6708	2.45e-05	0.0004324
344.171	4.3165	7.89e-05	0.00086846	363.202	4.6631	2.51e-05	0.00044
275.124	4.3086	8.09e-05	0.00088328	245.049	4.651	2.62e-05	0.00045436
476.199	-4.2821	8.82e-05	0.00095449	445.208	4.6417	2.7e-05	0.00046483
401.143	4.264	9.36e-05	0.0010037	459.223	4.6023	3.08e-05	0.00052567
243.159	4.2536	9.68e-05	0.0010293	377.144	4.5229	4.01e-05	0.00065755
161.096	4.2465	9.9e-05	0.0010442	394.171	4.4984	4.34e-05	0.00070739
363.165	4.2344	0.00010298	0.001077	195.066	4.4932	4.42e-05	0.0007096
535.221	4.1799	0.0001228	0.0012736	433.088	4.4928	4.42e-05	0.0007096
294.17	4.1702	0.00012666	0.0013029	465.137	4.4754	4.69e-05	0.00074586
347.171	4.1422	0.0001386	0.0014142	363.166	4.4621	4.9e-05	0.00077354
570.306	-4.1255	0.0001462	0.0014797	352.087	4.4582	4.96e-05	0.00077753
307.19	4.1111	0.0001531	0.0015371	187.098	4.4521	5.06e-05	0.00078625
691.397	4.1011	0.00015806	0.0015744	350.088	4.4504	5.09e-05	0.00078625
302.233	4.0893	0.00016413	0.0016219	493.228	4.4385	5.29e-05	0.00081151
380.192	4.0815	0.00016828	0.0016499	289.076	4.4221	5.58e-05	0.00085017
366.239	4.0642	0.00017784	0.0017301	429.198	4.4184	5.65e-05	0.00085461
277.181	4.0599	0.0001803	0.0017406	383.044	4.404	5.93e-05	0.00087917
423.212	4.0527	0.00018445	0.001767	411.164	4.387	6.27e-05	0.00090174
329.16	4.0487	0.00018684	0.0017764	201.113	4.3709	6.61e-05	0.00094408
288.2	4.0162	0.0002071	0.0019542	403.248	4.3603	6.84e-05	0.00097063
365.169	3.9961	0.00022073	0.0020672	301.167	-4.325	7.67e-05	0.0010789
562.518	3.9648	0.00024361	0.0022647	477.259	4.3238	7.7e-05	0.0010789
498.401	3.9545	0.00025165	0.0023222	243.124	4.3173	7.87e-05	0.0010914
431.097	3.9239	0.00027711	0.0025385	593.13	4.3162	7.9e-05	0.0010914
359.234	3.8909	0.00030729	0.0027946	426.101	4.2989	8.36e-05	0.0011473
361.149	3.8749	0.00032303	0.0029016	295.13	4.295	8.46e-05	0.0011543
262.181	3.8743	0.00032368	0.0029016	341.124	-4.2926	8.53e-05	0.0011559
203.107	3.87	0.00032798	0.0029193	283.265	4.2874	8.67e-05	0.001168
283.116	3.8668	0.00033126	0.002927	315.182	4.2468	9.89e-05	0.0012827
468.296	3.8647	0.00033351	0.002927	363.12	4.245	9.95e-05	0.0012827
376.26	3.8119	0.00039305	0.0033786	423.075	-4.2321	0.00010376	0.0013292
581.233	3.8046	0.00040195	0.0034316	363.129	4.2172	0.00010885	0.0013861
544.192	3.7933	0.00041628	0.0035299	387.166	4.2149	0.00010967	0.0013872
316.249	3.79	0.00042059	0.0035383	213.077	4.2132	0.00011027	0.0013872
291.232	3.7882	0.0004229	0.0035383	214.072	4.1917	0.00011821	0.0014783
303.232	3.7609	0.0004601	0.003824	419.192	4.1815	0.00012215	0.0015186
441.297	3.752	0.00047291	0.0039046	150.057	4.1663	0.00012826	0.0015851
246.244	3.7263	0.00051185	0.0041985	761.303	4.1604	0.00013071	0.001606
326.111	3.7052	0.00054594	0.004449	286.149	4.154	0.00013343	0.0016299
464.191	3.6941	0.00056481	0.0045731	463.233	4.13	0.00014412	0.0017469
536.503	3.6648	0.00061776	0.0049698	403.16	4.1283	0.0001449	0.0017469
330.301	3.6593	0.00062803	0.0050203	739.361	4.1259	0.00014602	0.0017469
623.125	3.6573	0.00063203	0.0050203	483.22	4.1252	0.00014634	0.0017469
298.274	3.6507	0.00064471	0.0050887	721.264	4.1003	0.00015846	0.0018599
453.227	3.6393	0.00066749	0.0051813	289.076	4.0784	0.00016998	0.0019841
153.066	3.6383	0.00066945	0.0051813	367.149	4.0748	0.00017191	0.0019955
304.13	3.6378	0.00067052	0.0051813	433.207	4.0696	0.00017477	0.0020175
447.22	3.6366	0.00067295	0.0051813	399.166	4.0675	0.00017598	0.0020204
459.347	3.6257	0.0006957	0.0053062	528.245	4.0613	0.00017948	0.0020494
467.189	3.6248	0.00069763	0.0053062	463.233	4.0544	0.00018344	0.0020832
290.135	-3.6145	0.0007197	0.0054411	229.054	4.0493	0.00018643	0.0021059
167.107	3.6095	0.00073061	0.0054905	459.28	4.029	0.0001989	0.0022348
508.312	3.6032	0.00074473	0.0055632	383.154	4.0215	0.00020367	0.0022761
407.793	-3.5929	0.00076827	0.0056065	449.255	4.0129	0.00020926	0.0023262
214.181	3.5527	0.00086719	0.00608	473.203	4.0093	0.00021166	0.0023405
286.311	3.5508	0.00087205	0.0060801	299.063	4.0065	0.00021354	0.002349
360.102	3.5374	0.0009078	0.0062944	302.142	3.9974	0.00021983	0.0024056
303.231	3.5347	0.00091507	0.00631	463.254	3.9916	0.00022388	0.0024371
432.224	3.5327	0.00092071	0.0063142	220.098	3.9887	0.00022592	0.0024467
383.169	-3.5091	0.00098806	0.0067028	227.129	3.9858	0.00022801	0.0024566
307.203	3.5049	0.0010004	0.0067503	443.248	3.9788	0.00023309	0.0024985
538.52	3.5007	0.0010132	0.0068001	695.509	3.9739	0.00023675	0.0025248
301.141	3.4938	0.0010342	0.0069038	945.639	3.9723	0.00023794	0.0025248
322.155	3.4906	0.0010442	0.0069334	253.083	3.9681	0.00024112	0.0025457
321.178	3.4843	0.0010639	0.0070257	391.164	-3.9492	0.00025596	0.0026888
309.142	3.458	0.0011504	0.0074423	467.265	3.9474	0.00025736	0.0026901
433.265	-3.4412	0.001209	0.0077811	465.249	3.9439	0.00026022	0.0027066
301.143	3.4348	0.001232	0.0078485	525.034	-3.9368	0.00026605	0.0027536
422.202	3.4312	0.0012451	0.0078919	931.505	3.9013	0.00029742	0.0030187
272.296	3.4205	0.0012852	0.008105	621.327	3.8922	0.00030603	0.0030912
475.357	3.4103	0.0013243	0.0083097	203.129	3.8904	0.00030775	0.0030937
506.455	3.4076	0.0013351	0.0083361	385.169	3.8754	0.00032252	0.0032204
357.312	3.3934	0.0013918	0.0086471	391.197	3.8735	0.00032445	0.0032204
429.211	-3.3899	0.0014064	0.0086677	435.186	3.873	0.00032495	0.0032204
235.17	3.3893	0.0014089	0.0086677	351.163	-3.8622	0.00033615	0.0033157
352.102	3.3847	0.001428	0.008742	949.673	3.8436	0.00035619	0.0034891
344.207	3.3709	0.0014868	0.009058	346.055	3.8428	0.00035705	0.0034891
443.155	3.3509	0.0015767	0.009378	124.016	3.8384	0.00036195	0.0035206
213.149	3.343	0.0016133	0.0095506	151.04	3.8278	0.00037409	0.003622
392.154	3.3365	0.0016443	0.0096881	505.264	3.8221	0.00038071	0.0036293
541.262	3.3344	0.0016541	0.0096962	836.589	3.8216	0.00038135	0.0036293
425.183	-3.333	0.0016611	0.0096962	223.099	3.8214	0.00038159	0.0036293
309.243	3.328	0.0016853	0.0097921	676.399	3.8212	0.00038176	0.0036293
388.197	3.3084	0.0017842	0.010178	447.24	-3.8165	0.00038741	0.0036664
107.085	3.304	0.0018071	0.010262	790.582	3.812	0.00039293	0.003702
308.153	3.2689	0.0019998	0.011305	473.236	3.8059	0.0004004	0.0037555
336.291	3.2663	0.0020152	0.011341	279.127	3.7839	0.00042852	0.0040014
368.141	3.2577	0.0020656	0.011553	209.95	3.7375	0.00049446	0.0045168
465.209	3.2263	0.0022604	0.012497	723.503	3.73	0.00050594	0.0046016
217.107	3.2188	0.0023096	0.012713	519.317	3.7239	0.00051558	0.0046691
269.139	-3.2098	0.0023698	0.012987	853.575	3.7161	0.00052804	0.0047541
558.439	3.1752	0.0026157	0.014098	459.202	3.7126	0.00053374	0.0047541
473.251	3.1749	0.0026174	0.014098	429.082	3.7126	0.00053381	0.0047541
330.265	-3.1693	0.0026593	0.014262	377.182	3.7112	0.00053603	0.0047541
153.127	3.1654	0.0026892	0.014362	895.614	3.7098	0.00053833	0.0047541
297.146	3.1589	0.0027389	0.014565	549.231	3.7097	0.00053855	0.0047541
214.217	3.1559	0.0027624	0.014628	449.13	3.6991	0.00055625	0.0048899
203.18	-3.1544	0.0027747	0.014632	432.151	-3.6966	0.00056056	0.0049072
485.504	-3.1477	0.0028274	0.014847	116.928	3.6844	0.0005818	0.005059
230.249	3.1424	0.0028705	0.01501	155.108	3.6591	0.00062848	0.0052877
314.196	3.1191	0.0030656	0.015776	281.114	3.6465	0.00065312	0.0054669
417.203	3.1189	0.0030673	0.015776	615.314	3.6407	0.0006647	0.0055418
358.202	3.1097	0.0031474	0.016122	808.596	3.6393	0.00066762	0.0055441
290.222	3.0999	0.0032352	0.016435	447.133	3.6191	0.00070961	0.0058696
317.088	3.0985	0.0032476	0.016435	119.05	3.6156	0.00071733	0.0059102
335.186	3.086	0.0033641	0.016955	437.054	3.6123	0.00072447	0.0059317
405.196	3.0793	0.003427	0.017203	448.161	3.6118	0.00072558	0.0059317
218.139	3.0779	0.0034407	0.017203	477.233	3.5961	0.00076085	0.0060781
343.224	3.0555	0.0036624	0.018239	447.093	3.5919	0.00077063	0.0061329
429.173	3.0516	0.0037031	0.018369	341.125	3.5871	0.00078176	0.0061981
425.145	-3.0469	0.0037509	0.018508	421.171	3.5833	0.00079081	0.0062462
121.028	-3.033	0.0038989	0.018965	352.07	3.5631	0.00084053	0.006614
540.243	3.0313	0.0039175	0.018982	387.177	3.5609	0.00084604	0.0066326
357.203	3.0271	0.003963	0.019129	215.129	3.555	0.00086115	0.0067259
281.113	3.0123	0.0041291	0.019854	330.029	3.5495	0.0008755	0.0067641
392.191	3.0059	0.0042031	0.020133	215.129	3.5495	0.00087553	0.0067641
365.121	3.0009	0.0042609	0.020333	520.132	3.5494	0.0008757	0.0067641
480.28	-2.9899	0.0043917	0.020877	125.025	-3.5474	0.00088111	0.006781
504.208	2.9814	0.0044963	0.021294	429.177	-3.5368	0.00090935	0.0069728
363.17	2.9772	0.0045485	0.02138	483.255	3.5096	0.00098659	0.0073766
224.129	2.9772	0.0045486	0.02138	791.488	3.5038	0.0010038	0.0074596
365.136	2.974	0.0045879	0.021484	199.007	3.5035	0.0010048	0.0074596
519.255	2.9683	0.0046612	0.021744	259.028	3.4915	0.0010413	0.0077035
393.152	2.9474	0.0049348	0.022603	219.846	3.4872	0.0010546	0.0077745
369.13	2.9379	0.0050646	0.023075	427.161	3.4814	0.0010731	0.007883
389.181	2.9372	0.0050747	0.023075	321.156	-3.4798	0.0010783	0.007894
376.124	2.92	0.0053178	0.024093	343.14	3.467	0.0011199	0.0081701
278.233	2.912	0.0054338	0.02453	315.073	3.4649	0.001127	0.0081932
223.169	-2.9091	0.0054767	0.024572	379.159	3.4603	0.0011423	0.0082716
436.254	2.9088	0.0054822	0.024572	325.093	3.4381	0.00122	0.0086596
443.191	-2.9033	0.0055642	0.024851	687.062	-3.427	0.0012608	0.0089189
291.196	2.9013	0.0055951	0.0249	353.124	3.4235	0.0012738	0.008981
435.223	2.8954	0.0056851	0.025211	383.152	3.4217	0.0012805	0.0089981
272.186	2.8707	0.0060767	0.026853	533.237	3.4203	0.0012858	0.0090051
305.211	2.8452	0.0065078	0.028323	477.234	3.4186	0.0012923	0.0090204
308.295	2.8443	0.0065221	0.028323	269.152	3.4107	0.0013228	0.0092028
152.071	-2.8339	0.006707	0.029025	275.113	3.3946	0.0013872	0.0096187
484.291	2.8282	0.0068103	0.02933	345.157	3.3917	0.0013991	0.0096695
393.225	2.8274	0.0068243	0.02933	404.165	3.3878	0.0014152	0.0097486
394.171	2.8217	0.0069294	0.02968	653.303	3.3783	0.0014552	0.0099606
279.232	2.8144	0.0070646	0.030157	603.341	3.3782	0.0014555	0.0099606
289.18	2.8092	0.0071638	0.030477	339.066	3.3761	0.0014644	0.0099891
358.223	2.803	0.0072833	0.030846	220.977	3.3611	0.0015304	0.010394
181.061	2.8021	0.0072998	0.030846	467.264	3.3603	0.0015336	0.010394
525.208	-2.7847	0.0076453	0.031771	315.182	3.349	0.0015854	0.010711
176.07	2.7772	0.0077972	0.032239	259.118	3.3447	0.0016053	0.01081
441.209	2.7767	0.0078092	0.032239	465.25	3.3409	0.0016234	0.010862
415.776	2.7567	0.0082308	0.033647	446.186	3.3358	0.0016474	0.010988
385.31	-2.7347	0.0087214	0.035422	443.156	3.3324	0.0016639	0.011063
369.239	2.7271	0.0088963	0.036016	459.151	3.2934	0.0018634	0.012009
226.071	-2.6685	0.010362	0.041152	303.072	3.2905	0.0018793	0.012075
572.21	2.6581	0.010642	0.042133	427.178	3.2878	0.0018936	0.012128
447.197	2.6454	0.010998	0.043404	471.241	3.2868	0.0018991	0.012128
177.054	2.6403	0.011143	0.043839	515.124	3.2843	0.0019131	0.01218
393.14	2.6333	0.011343	0.044486	431.097	3.2762	0.0019585	0.012431
492.279	-2.5976	0.012428	0.048138	224.063	3.2726	0.0019786	0.012521
432.31	2.5957	0.012486	0.048138	451.068	3.2694	0.0019973	0.012602
221.153	2.5863	0.012791	0.048941	199.098	3.2665	0.0020142	0.01267
244.228	2.5775	0.013079	0.049893	206.997	3.2601	0.0020512	0.012864
				243.078	3.2579	0.0020646	0.012877
				191.002	3.2565	0.0020729	0.012885
				481.243	-3.2321	0.0022236	0.01366
				283.167	3.227	0.0022561	0.013817
				231.053	3.226	0.0022623	0.013817
				357.119	3.2188	0.0023094	0.014064
				319.067	3.2143	0.0023394	0.014206
				198.114	-3.2105	0.0023649	0.01428
				473.202	3.2105	0.0023653	0.01428
				219.064	3.2059	0.0023961	0.014414
				405.176	3.2025	0.0024195	0.014483
				963.494	3.2001	0.0024367	0.014544
				225.114	3.1969	0.0024591	0.014636
				253.119	-3.1875	0.0025258	0.014991
				287.077	3.1821	0.0025648	0.015179
				427.158	3.1795	0.0025833	0.015246
				417.214	3.1785	0.002591	0.015248
				325.166	3.1769	0.0026028	0.015254
				338.893	3.1764	0.0026064	0.015254
				411.201	3.1719	0.0026397	0.015406
				496.232	3.1669	0.0026777	0.015584
				231.124	3.1547	0.0027718	0.016087
				232.06	3.1518	0.0027947	0.016175
				411.126	3.1498	0.0028108	0.016179
				515.286	3.1279	0.0029901	0.016797
				229.018	3.125	0.003015	0.01688
				495.261	3.1201	0.0030568	0.01699
				473.201	3.1191	0.0030649	0.016991
				165.092	3.114	0.0031096	0.017167
				204.982	3.0939	0.0032904	0.017817
				218.998	3.0913	0.0033138	0.017898
				365.142	3.0864	0.0033598	0.0181
				347.135	3.0829	0.0033931	0.018193
				257.14	3.0827	0.0033944	0.018193
				447.254	3.0798	0.0034222	0.018274
				262.987	3.0733	0.0034849	0.018489
				299.035	3.0709	0.0035087	0.018569
				215.002	3.0692	0.0035259	0.018613
				740.496	3.068	0.0035376	0.018628
				273.171	3.063	0.0035865	0.018838
				549.106	3.0532	0.0036859	0.019312
				162.839	3.0521	0.0036971	0.019322
				487.254	3.0382	0.003843	0.020035
				199.098	3.0349	0.0038789	0.020172
				429.141	3.0314	0.003916	0.020315
				539.309	3.0208	0.0040327	0.020869
				381.013	-3.0098	0.0041578	0.021388
				331.14	3.0003	0.0042681	0.021805
				282.006	2.9979	0.0042965	0.021857
				461.239	-2.9925	0.0043609	0.022131
				475.219	-2.9878	0.0044173	0.022363
				195.066	2.9862	0.0044373	0.02241
				481.132	2.9823	0.0044848	0.022596
				109.029	2.9788	0.0045285	0.022645
				314.143	2.96	0.0047677	0.023514
				395.208	2.9559	0.0048222	0.023727
				333.12	2.9536	0.0048519	0.023762
				401.108	2.9465	0.0049478	0.024175
				347.172	2.9422	0.0050051	0.024398
				206.046	2.9408	0.0050246	0.024437
				411.203	2.9357	0.0050952	0.024665
				579.277	2.9324	0.0051413	0.024727
				239.093	2.9297	0.0051786	0.024841
				455.228	2.9201	0.0053163	0.025443
				345.156	2.9159	0.0053779	0.02568
				555.243	2.9147	0.0053944	0.0257
				319.104	2.9128	0.0054225	0.025776
				566.221	2.9071	0.0055069	0.026117
				359.127	2.9016	0.0055895	0.026449
				485.231	2.8947	0.005695	0.026878
				551.142	2.8938	0.0057096	0.026878
				237.124	2.8932	0.0057185	0.026878
				349.149	2.8903	0.0057636	0.02703
				435.223	2.8868	0.005818	0.027224
				153.019	2.8841	0.0058607	0.027363
				447.224	-2.8827	0.0058833	0.027407
				343.027	2.8667	0.0061414	0.028547
				379.091	2.8639	0.006189	0.028705
				343.14	2.863	0.0062034	0.028708
				455.191	2.8578	0.0062905	0.029015
				391.198	2.8574	0.0062974	0.029015
				439.16	2.8551	0.0063367	0.029132
				431.156	2.8528	0.0063753	0.029246
				268.083	2.8478	0.0064615	0.029576
				275.023	2.8436	0.0065353	0.029849
				175.025	2.8405	0.0065898	0.030033
				509.035	-2.8336	0.006713	0.030528
				347.098	2.8325	0.0067316	0.030547
				267.099	-2.8303	0.0067716	0.030651
				199.097	2.8296	0.0067838	0.030651
				327.145	2.8217	0.0069285	0.031212
				387.166	2.8212	0.0069375	0.031212
				512.248	2.82	0.0069599	0.031245
				531.281	-2.8147	0.0070598	0.031626
				287.024	-2.8033	0.0072776	0.032526
				301.166	2.8025	0.0072918	0.032526
				248.096	2.8016	0.0073101	0.032539
				473.275	2.8006	0.0073284	0.032552
				407.279	2.7984	0.007372	0.032676
				367.213	2.7951	0.0074379	0.032851
				405.177	2.7948	0.0074428	0.032851
				193.051	2.7912	0.0075151	0.033101
				373.114	2.7843	0.0076532	0.033587
				444.206	2.7841	0.0076573	0.033587
				333.155	2.7814	0.007711	0.033703
				325.13	2.7805	0.0077302	0.033703
				463.235	2.7804	0.007732	0.033703
				408.151	2.7702	0.0079436	0.034483
				513.27	-2.7683	0.0079834	0.034567
				457.114	2.7677	0.007996	0.034567
				491.285	2.7659	0.0080336	0.034658
				453.174	-2.7505	0.0083665	0.035874
				452.135	-2.7483	0.0084162	0.035973
				585.329	-2.7201	0.0090601	0.037919
				167.108	2.7164	0.0091494	0.038217
				826.458	-2.6982	0.0095928	0.039674
				375.131	2.6909	0.0097775	0.040358
				375.166	2.6872	0.0098711	0.040586
				249.113	-2.6822	0.0099996	0.040954
				534.231	-2.6792	0.010077	0.041115
				331.06	2.6766	0.010146	0.04123
				759.421	2.674	0.010214	0.041297
				362.268	2.6683	0.010368	0.041728
				246.154	2.6635	0.010496	0.042165
				677.496	2.6529	0.010787	0.043087
				477.163	-2.6452	0.011001	0.04386
				471.223	-2.6393	0.011171	0.044453
				200.13	2.6362	0.01126	0.04472
				491.213	2.6337	0.011333	0.044924
				327.108	2.629	0.011471	0.045221
				213.113	-2.6286	0.011483	0.045221
				317.124	2.6282	0.011493	0.045221
				433.208	2.6201	0.011735	0.045997
				561.288	2.6153	0.011879	0.046476
				415.197	2.5955	0.012493	0.047905
				175.025	2.5926	0.012586	0.048079
				213.023	2.5799	0.012999	0.049209
				413.182	2.5782	0.013055	0.049331
				253.109	2.577	0.013096	0.049399
				321.064	-2.5719	0.013265	0.049796

## Sheet: supplementary sheet4
The VIP scores for urine metabolites at positive and negative model (PLS-DA)
Positive mode		Negative model
Karyoplasmic ratio	VIP scores	Karyoplasmic ratio	VIP scores
152.071	>1	150.057	>1
221.166	>1	162.839	>1
235.181	>1	178.055	>1
246.244	>1	195.811	>1
273.222	>1	204.982	>1
285.172	>1	269.152	>1
290.27	>1	273.082	>1
301.202	>1	287.024	>1
302.233	>1	331.177	>1
307.203	>1	343.027	>1
316.249	>1	345.156	>1
317.088	>1	345.157	>1
330.265	>1	350.088	>1
334.296	>1	352.087	>1
347.171	>1	353.161	>1
358.202	>1	361.15	>1
358.223	>1	369.156	>1
360.102	>1	369.156	>1
391.165	>1	375.131	>1
464.255	>1	383.154	>1
475.357	>1	385.169	>1
484.291	>1	389.182	>1
516.296	>1	405.176	>1
570.306	>1	415.197	>1
		419.116	>1
		421.06	>1
		433.208	>1
		443.156	>1
		449.255	>1
		465.249	>1
		663.361	>1
		687.062	>1
		707.333	>1
		723.503	>1
		740.496	>1
		836.589	>1
		853.575	>1
		931.505	>1
		949.673	>1
